# Supplementary material for: Trends in Diet Quality and Increasing Inadequacies of Micronutrients Vitamin C, Vitamin B12, Iron and Potassium in US Type 2 Diabetic Adults
Source: Nutrients. 2023 Apr 20;15(8):1980. doi: 10.3390/nu15081980 (PMC10142510; doi:10.3390/nu15081980)
Supplement: Supplementary file 1 [file nutrients-15-01980-s001.zip]

Archive with 1 entries (1 files):
- nutrients-2299656-supplementary.pdf
